# Supplementary material for: The PARP Enzyme Family and the Hallmarks of Cancer Part 1. Cell Intrinsic Hallmarks
Source: Cancers (Basel). 2021 Apr 23;13(9):2042. doi: 10.3390/cancers13092042 (PMC8122967; doi:10.3390/cancers13092042)
Supplement: Supplementary file 1 [file cancers-13-02042-s001.zip]

Archive with 1 entries (1 files):
- cancers-1160576-supplementary.pdf
